# Supplementary material for: nf-LO: A Scalable, Containerized Workflow for Genome-to-Genome Lift Over
Source: Genome Biol Evol. 2021 Aug 12;13(9):evab183. doi: 10.1093/gbe/evab183 (PMC8412297; doi:10.1093/gbe/evab183)
Supplement: evab183_Supplementary_Data [file evab183_supplementary_data.zip]

Archive with 2 entries (2 files):
- SupplementaryTable1.xls
- SupplementaryTable2.xls
