# Supplementary material for: nf-LO: A Scalable, Containerized Workflow for Genome-to-Genome Lift Over
Source: Genome Biol Evol. 2021 Aug 12;13(9):evab183. doi: 10.1093/gbe/evab183 (PMC8412297; doi:10.1093/gbe/evab183)
Supplement: evab183_Supplementary_Data [file evab183_supplementary_data.zip › SupplementaryTable1.xls]

## Sheet: Sheet1
Supplementary Table1: comparison of run time of different aligners with large genomes (>1Gbp) on a Scientific Linux 6.9 system with AMD Opteron 6376 2.3GHz 64-cores and 500 GB RAM
Source	Source size	Target	Target size	Timetree distance (Myear)	Mash distance (-k32 -s5000)	Distance	Source chunk size	Target size	Target chunk overlap	Aligner	netSyntenic	CPU per alignment	N jobs	CPU-hours	RT hours	%ge aligned (src)	%ge aligned (tgt)
HSA38	3099750718	HSA37	3101804739	0	0.000144749	near	Full genome	4500 (1Mb clusters)	500	blat	n	1	3185	910	1899-12-31 21:30:19	0.927128	0.920234
							Full genome	Full genome	NA	GSAlign	n	64	1	408.8	1899-12-31 07:58:28	0.40668	0.405955
						balanced	Full genome	4500 (1Mb clusters)	500	blat	n	1	3185	529	1899-12-31 11:30:18	0.927096	0.920252
						same	Full genome	Full genome	NA	GSAlign	n	64	1	384.6	1899-12-31 07:28:47	0.406658	0.405313
		PanTro3	3231170666	6.7	0.0132393	primate	30000000	10000000	100000	lastz	y	1	16692	674.2	1899-12-31 16:39:58	0.898251	0.923758
						near	Full genome	Full genome	NA	minimap2	y	64	1	40.9	1899-12-31 03:56:00	0.903887	0.88744
		GRCm39	2728222451	90	0.210189	general	30000000	10000000	100000	lastz	y	1	14445	926	1899-12-31 23:29:11	0.285283	0.323035
						medium	Full genome	Full genome	NA	minimap2	y	64	1	5.7	1899-12-31 00:17:38	0.001253	0.001481
		GRCg6a	1065365425	312	1	general	30000000	10000000	100000	lastz	y	1	5564	564.5	1899-12-31 13:49:56	0.024988	0.063296
						custom	40010000	20000000	10000	lastz	y	1	3807	619.2	1899-12-31 15:14:08	0.038186	0.099188
						far	20000000	10000000	50000	lastz	y	1	15741	66.2	1899-12-31 05:43:01	0.019238	0.04718
						far	Full genome	Full genome	NA	minimap2	y	64	1	5.1	1899-12-31 00:16:09	0.001015	0.002918

## Sheet: Sheet3
Code	%ge of source bases aligned	%ge of target bases aligned	%ge of source identical bases	%ge of target identical bases
HSA38GRCg6acustomlastz	0.038186	0.099188	0.0274	0.0715
HSA38GRCg6afarlastz	0.019238	0.04718	0.0131	0.0328
HSA38GRCg6agenerallastz	0.024988	0.063296	0.0188	0.0479
HSA38GRCg6afarminimap2	0.001015	0.002918	0.0009	0.0027
HSA38GRCm38mediumlastz	0.13152	0.142215	0.092	0.1
HSA38GRCm38mediumminimap2	0.00124	0.001434	0.0012	0.0014
HSA38GRCm39generallastz	0.285283	0.323035	0.199274	0.226034
HSA38GRCm39mediumminimap2	0.001253	0.001481	0.001195	0.001412
HSA38HSA37balancedblat	0.927096	0.920252	0.927028	0.920229
HSA38HSA37nearblat	0.927128	0.920234	0.92706	0.920211
HSA38HSA37nearGSAlign	0.40668	0.405955	0.406659	0.405933
HSA38HSA37sameGSAlign	0.406658	0.405313	0.406639	0.405295
HSA38PanTro3nearlastz	0.797463	0.788116	0.786424	0.77776
HSA38PanTro3primatelastz	0.898251	0.923758	0.865389	0.893548
HSA38PanTro3nearminimap2	0.903887	0.88744	0.892181	0.876249
