# Supplementary material for: nf-LO: A Scalable, Containerized Workflow for Genome-to-Genome Lift Over
Source: Genome Biol Evol. 2021 Aug 12;13(9):evab183. doi: 10.1093/gbe/evab183 (PMC8412297; doi:10.1093/gbe/evab183)
Supplement: evab183_Supplementary_Data [file evab183_supplementary_data.zip › SupplementaryTable2.xls]

## Sheet: SupplementaryTable2
Source	Target	Source size (MAF)	Target size (maf)	%ge of source bases aligned	%ge of target bases aligned	%ge of source identical bases	%ge of target identical bases	Aligner	Configuration	Alignment params	chainNet params
HSA38	GRCg6a	3088269832	1061818100	0.038186	0.099188	0.0274	0.0715	lastz	custom	O=400 E=30 K=2200 L=6000 H=2000 E=30 M=50 Y=3400 Q=/scratch/Andrea/NFLO/qscores.q	-minScore=5000 -linearGap=loose
HSA38	GRCg6a	3088269832	1053900963	0.019238	0.04718	0.0131	0.0328	lastz	far
HSA38	GRCg6a	3088269832	1061755473	0.024988	0.063296	0.0188	0.0479	lastz	general
HSA38	GRCg6a	3088611406	1038425153	0.001015	0.002918	0.0009	0.0027	minimap2	far
HSA38	GRCm38	3088269832	2728956961	0.13152	0.142215	0.092	0.1	lastz	medium
HSA38	GRCm38	3088269832	2633776672	0.00124	0.001434	0.0012	0.0014	minimap2	medium
HSA38	GRCm39	3088269832	2727938423	0.285283	0.323035	0.199274	0.226034	lastz	general
HSA38	GRCm39	3031042417	2631958877	0.001253	0.001481	0.001195	0.001412	minimap2	medium
HSA38	HSA37	3097826033	3100478080	0.927096	0.920252	0.927028	0.920229	blat	balanced
HSA38	HSA37	3097713482	3100505762	0.927128	0.920234	0.92706	0.920211	blat	near
HSA38	HSA37	3091472234	3101804739	0.40668	0.405955	0.406659	0.405933	GSAlign	near
HSA38	HSA37	3091472234	3101035542	0.406658	0.405313	0.406639	0.405295	GSAlign	same
HSA38	PanTro3	3088269832	3069255597	0.797463	0.788116	0.786424	0.77776	lastz	near
HSA38	PanTro3	3088269832	3132723329	0.898251	0.923758	0.865389	0.893548	lastz	primate
HSA38	PanTro3	3099051043	3087220971	0.903887	0.88744	0.892181	0.876249	minimap2	near
HSA38	HSA37	3209169448	3101192156	0.926907	0.921176	0.926846	0.921162	UCSC chain files
HSA38	PanTro3	3207959660	3221933401	0.884699	0.831486	0.872297	0.820563	UCSC chain files
HSA38	GRCg6a	3207232979	1061258495	0.045961	0.100692	0.029989	0.06906	UCSC chain files
HSA38	GRCm39	3207782864	2725936252	0.299763	0.327232	0.208516	0.227907	UCSC chain files
